# Supplementary material for: Efficacy of Chemotherapy in Survival of Stage I Nasopharyngeal Carcinoma
Source: Front Oncol. 2021 Oct 14;11:735817. doi: 10.3389/fonc.2021.735817 (PMC8551620; doi:10.3389/fonc.2021.735817)
Supplement: Supplementary file 1 [file Table_1.xlsx]

## Sheet: Sheet1
Age	Race	Sex	Grade	Pathology	Chemotherapy	CSS	months	OS
2	1	1	0	2	0	0	27	1
1	3	1	0	0	0	0	17	1
1	1	1	0	1	1	0	73	0
2	1	1	0	2	0	1	23	1
2	1	0	0	0	1	1	13	1
1	1	1	3	2	1	0	76	0
1	1	1	4	3	1	0	20	1
2	1	1	0	0	0	0	56	1
2	3	1	2	1	1	0	70	0
1	1	1	0	0	0	0	72	0
1	1	1	3	0	0	0	67	0
1	1	0	4	3	0	0	72	0
1	1	1	0	0	0	0	67	0
1	1	1	4	3	0	0	69	0
2	1	1	4	3	0	0	68	0
1	1	1	4	0	0	0	71	0
2	1	1	4	2	0	0	62	0
2	1	0	4	3	0	0	59	0
2	1	0	0	0	0	0	52	0
2	1	1	4	0	0	0	70	0
1	1	0	3	0	0	0	53	0
2	1	0	4	3	0	0	44	0
1	1	1	0	0	0	0	44	0
1	1	0	4	3	0	0	47	0
2	1	1	4	3	1	0	42	0
1	3	1	3	1	1	0	49	0
1	1	1	4	3	0	0	42	0
2	2	0	3	2	0	0	40	0
2	1	0	4	2	1	0	40	0
1	1	1	4	2	0	0	34	0
1	1	0	4	3	0	0	32	0
2	1	1	0	0	0	0	32	0
2	1	1	0	2	1	0	77	0
1	1	1	4	0	1	0	16	0
2	1	0	0	0	0	0	13	0
2	3	1	4	0	1	0	46	1
2	3	1	4	2	1	0	35	1
2	2	1	0	2	0	0	71	0
1	2	1	3	1	1	0	80	0
2	3	1	0	2	0	0	66	0
2	1	1	4	2	1	0	71	0
2	3	0	0	1	0	0	24	0
2	3	1	3	3	0	0	52	0
1	3	1	4	2	1	0	20	0
2	3	1	0	0	1	1	17	1
2	3	0	3	1	0	0	30	0
2	3	0	0	0	0	0	13	0
1	3	1	4	2	1	0	5	0
2	3	1	3	1	1	0	12	0
1	3	1	4	3	1	0	82	0
2	3	1	0	1	0	0	83	0
2	3	1	2	1	1	0	83	0
2	3	1	0	0	1	0	74	0
2	3	1	0	0	1	0	77	0
1	1	1	4	3	0	0	73	0
2	3	1	4	0	0	0	60	0
2	3	1	0	0	0	0	61	0
2	3	1	4	3	1	1	2	1
2	3	1	1	1	0	0	39	1
1	3	1	3	0	1	0	31	0
2	3	1	4	3	0	0	18	0
2	1	1	3	2	0	0	56	0
1	1	0	4	2	0	0	38	0
2	1	1	4	0	0	0	14	1
1	1	0	3	1	0	0	23	0
1	1	1	0	2	1	0	57	0
1	1	1	4	3	1	1	45	1
2	1	0	0	1	0	0	15	1
1	1	1	4	2	1	0	27	0
1	1	1	4	3	0	0	15	0
1	3	1	4	0	1	0	65	1
2	3	0	3	2	1	0	13	1
1	3	1	3	1	1	0	77	0
2	3	1	4	3	0	0	55	0
2	3	1	2	1	1	0	51	1
1	3	0	3	1	1	0	14	1
2	3	1	3	0	0	0	76	0
1	3	1	3	2	1	0	72	0
1	1	1	3	2	1	0	73	0
1	3	1	4	3	1	0	72	0
2	1	1	3	2	0	0	73	0
1	1	0	4	2	1	0	72	0
2	1	0	3	1	0	0	53	0
2	3	0	0	0	0	0	38	0
1	1	0	4	2	0	0	29	0
1	3	0	2	0	0	0	11	0
1	1	0	0	0	1	0	21	0
1	1	1	0	0	1	0	15	0
2	2	1	2	1	1	0	12	0
1	3	1	4	3	0	0	68	0
1	2	1	0	1	1	0	47	0
2	3	1	4	2	1	0	33	0
2	2	1	0	1	0	0	17	0
2	3	1	0	0	1	1	30	1
1	1	1	4	2	0	0	83	0
2	1	1	4	2	1	0	82	1
2	1	1	4	3	0	0	69	0
1	1	1	0	2	0	0	62	0
1	1	0	0	0	0	0	42	0
2	3	1	0	2	0	0	43	0
1	3	1	4	0	0	0	31	0
1	1	0	0	0	0	0	29	0
1	1	1	4	2	1	0	25	0
1	1	1	4	3	0	0	18	0
1	1	1	4	2	0	0	13	0
1	1	1	0	1	0	0	12	0
1	1	1	2	2	0	0	38	0
1	3	0	4	3	0	0	76	0
1	1	1	3	2	1	1	42	1
1	2	0	3	2	0	0	70	0
2	1	0	0	0	1	0	73	1
1	1	1	0	0	0	0	68	0
1	3	0	4	1	1	0	61	0
1	1	1	3	2	0	0	56	0
2	1	1	4	2	0	0	54	0
2	3	1	1	2	0	0	49	0
1	3	0	0	1	1	0	16	0
2	1	1	4	2	0	0	50	0
2	1	1	3	1	0	0	17	0
2	1	0	3	0	1	0	3	0
2	1	0	0	0	0	0	12	0
2	2	0	4	3	1	1	37	1
2	3	1	1	1	1	0	26	1
2	2	0	0	2	0	0	26	0
2	1	1	4	2	0	0	17	0
1	1	1	4	0	1	0	4	0
1	3	0	3	1	0	0	75	0
2	3	1	2	0	0	0	4	1
2	3	0	0	0	0	0	9	1
2	3	1	3	1	0	0	16	0
2	1	1	4	0	1	0	45	0
2	3	1	0	1	0	0	1	1
2	3	0	2	1	1	0	32	0
2	3	0	2	0	0	0	74	0
2	3	0	2	0	0	0	78	0
1	1	1	4	3	1	0	73	0
1	3	1	4	3	0	0	76	0
1	3	0	3	1	0	0	75	0
2	3	1	0	0	1	0	61	1
1	3	1	3	1	1	0	12	1
1	3	0	3	0	1	0	59	0
2	3	0	4	1	0	0	41	1
1	1	1	0	2	0	0	49	0
1	1	1	3	1	0	0	58	0
1	3	0	2	2	1	0	51	0
1	3	0	2	1	0	0	31	1
1	3	1	2	1	0	0	37	0
2	1	1	3	2	0	0	43	0
1	2	1	4	1	1	0	41	0
1	1	1	0	2	0	0	64	0
2	3	1	2	1	0	0	45	0
2	1	0	3	1	0	0	35	0
1	1	1	4	3	0	0	57	0
2	3	1	3	2	0	0	22	0
1	3	1	4	3	1	0	25	0
2	1	1	0	2	0	0	24	0
2	3	1	1	1	0	0	28	0
1	1	0	0	0	0	0	12	0
2	2	1	3	0	1	0	21	0
1	3	1	4	2	0	0	19	0
1	1	1	2	2	1	0	19	0
2	1	1	4	0	0	0	14	0
2	3	1	0	2	0	0	15	0
2	1	1	4	0	0	0	13	0
2	1	1	3	1	1	0	19	0
1	1	1	3	0	1	0	12	1
2	3	1	4	3	1	1	35	1
2	3	1	0	1	1	0	33	0
1	3	1	3	2	0	1	63	1
1	3	1	4	3	0	0	60	0
1	3	1	3	0	0	0	10	0
1	3	1	0	2	1	0	53	0
2	3	0	3	1	0	0	20	1
1	3	1	2	2	1	0	31	0
1	3	1	3	1	1	0	19	0
2	2	1	2	1	1	0	8	1
2	3	1	3	0	0	0	17	0
2	3	1	2	0	1	0	17	0
1	2	0	4	2	0	1	19	1
1	3	1	4	0	0	0	79	0
1	3	0	4	0	0	0	74	0
2	3	1	4	0	1	0	26	0
2	3	1	2	1	1	0	58	0
2	3	1	2	1	0	0	63	0
2	3	1	2	1	0	0	23	1
2	2	1	0	1	1	1	28	1
1	3	1	3	1	1	1	13	1
1	1	1	4	0	0	0	44	0
2	3	1	0	1	0	0	36	0
2	3	0	4	2	0	0	16	0
2	1	1	0	1	1	0	14	0
2	3	1	4	3	0	0	73	0
2	2	1	4	0	1	0	18	1
2	3	0	2	0	1	0	4	1
2	3	1	0	1	0	0	76	0
1	3	1	1	0	0	0	78	0
2	3	0	2	0	0	0	67	0
2	3	0	3	0	0	0	55	0
1	3	1	4	3	0	0	57	0
2	3	1	3	0	0	0	15	1
2	2	1	4	0	0	1	31	1
1	1	1	4	3	1	0	44	0
1	1	1	4	1	0	0	54	0
2	1	1	4	3	0	0	42	0
1	3	1	0	2	0	0	40	0
1	3	1	0	2	1	0	40	0
1	3	1	0	3	1	0	37	0
1	3	1	3	2	0	0	48	0
2	1	0	4	3	0	0	34	0
2	3	0	3	0	1	0	20	0
1	3	1	4	0	0	0	22	0
1	3	0	0	0	0	0	78	0
2	3	0	2	1	1	0	10	1
1	2	1	2	1	0	0	4	1
2	3	1	2	1	1	0	75	0
1	2	1	3	1	1	1	20	1
1	2	0	4	0	0	0	62	0
2	3	0	3	2	1	0	70	0
2	3	1	3	2	1	1	4	1
1	3	1	0	0	1	0	50	0
2	3	1	0	2	0	0	39	0
1	1	0	4	2	0	0	30	0
1	3	1	4	3	0	0	46	0
1	3	0	4	1	1	0	30	0
1	2	0	3	0	0	0	14	0
2	2	1	0	0	1	0	15	0
